# Supplementary material for: Immunoproteomics approach revealed elevated autoantibody levels against ANXA1 in early stage gallbladder carcinoma
Source: BMC Cancer. 2020 Dec 1;20:1175. doi: 10.1186/s12885-020-07676-6 (PMC7709428; doi:10.1186/s12885-020-07676-6)
Supplement: Supplementary file 5 — Additional file 5: Supplementary Table S2. List of proteins and peptides identified by mass spectrometric analysis from immunoreactive protein spots. [file 12885_2020_7676_MOESM5_ESM.xls]

## Sheet: spot 9
				Supplementary Table S2: List of proteins identified by mass spectrometric analysis from immunoreactive protein spots
Accession					ΣCoverage	Σ# Proteins	Σ# Unique Peptides	Σ# Peptides	Σ# PSMs	Sequence	# PSMs	# Proteins	# Protein Groups	Protein Group Accessions	Modifications	MH+ [Da]	A2	XCorr A2	A4	IonScore A4	Exp Value A4	# Missed Cleavages
40354205	NP_000026.2	ALDOB	229	fructose-bisphosphate aldolase B [Homo sapiens]	9.62	1	2	2	2	IADQCPSSLAIQENANALAR	1	1	1	40354205	C5(Carbamidomethyl)	2142.06	High	4.82326				0
										GILAADESVGTMGNR	1	1	1	40354205		1490.73	High	4.07113				0

## Sheet: spot 10
Accession					ΣCoverage	Σ# Proteins	Σ# Unique Peptides	Σ# Peptides	Σ# PSMs	calc. pI	Sequence	# PSMs	# Proteins	# Protein Groups	Protein Group Accessions	Modifications	MH+ [Da]	A2	XCorr A2	A4	IonScore A4	Exp Value A4	# Missed Cleavages
4502517	NP_001729.1	CA1	759	carbonic anhydrase 1 isoform a [Homo sapiens]	36.78	3	8	8	81	7.12256	HDTSLKPISVSYNPATAK	38	1	1	4502517		1929.01	High	5.55206	High	81.52	1.29311e-07	0
											LYPIANGNNQSPVDIK	6	1	1	4502517		1742.91	High	4.09886	High	89.63	2.1833e-08	0
											ESISVSSEQLAQFR	8	3	1	4502517		1580.79	High	4.05215	High	96.46	3.82974e-09	0
											ADGLAVIGVLMK	3	3	1	4502517	M11(Oxidation)	1202.68	High	3.14226				0
											YSSLAEAASK	12	3	1	4502517		1026.51	High	2.74572	High	82.77	4.35967e-08	0
											VLDALQAIK	8	3	1	4502517		970.593	High	2.60325	High	56.72	2.00045e-05	0
											GGPFSDSYR	4	2	1	4502517		985.438			High	48.88	5.24149e-05	0
											NGPEQWSK	2	1	1	4502517		945.443			High	47.34	0.000120849	0
4503143	NP_001900.1	CTSD	1509	cathepsin D preproprotein [Homo sapiens]	12.86	1	5	5	19	6.53662	DPDAQPGGELMLGGTDSK	4	1	1	4503143	M11(Oxidation)	1803.81	High	3.45496	High	61.77	3.99164e-06	0
											DPDAQPGGELMLGGTDSK	2	1	1	4503143		1787.81	High	2.59276	High	42.86	0.000499491	0
											LSPEDYTLK	2	1	1	4503143		1065.55	High	2.44793	High	44.01	0.000732818	0
											VGFAEAAR	5	1	1	4503143		820.431	High	2.41904	High	67.92	3.87446e-06	0
											FDGILGMAYPR	2	1	1	4503143	M7(Oxidation)	1255.61			High	73.78	5.59089e-07	0
											YYTVFDR	4	1	1	4503143		963.457			High	47.97	0.000222625	0
40354205	NP_000026.2	ALDOB	229	fructose-bisphosphate aldolase B [Homo sapiens]	17.86	2	5	6	13	7.86963	ETTIQGLDGLSER	2	1	1	40354205		1418.71	High	3.12257	High	56.58	4.60452e-05	0
											LDQGGAPLAGTNK	3	1	1	40354205		1241.65	High	2.8409	High	51.87	9.0043e-05	0
											GILAADESVGTMGNR	3	1	1	40354205	M12(Oxidation)	1506.72	High	2.8295	High	73.13	8.26892e-07	0
											FPALTQEQK	2	1	1	40354205		1061.56	High	2.80664				0
											VENTEENR	1	1	1	40354205		990.449			High	66.59	1.12929e-06	0
											VLAAVYK	2	4	2	4557305;40354205		763.471			High	56.96	1.44988e-05	0
4557305	NP_000025.1	ALDOA	226	fructose-bisphosphate aldolase A isoform 1 [Homo sapiens]	11.26	3	3	4	6	8.08936	LQSIGTENTEENRR	1	2	1	4557305		1646.81	High	2.44404				1
											PYQYPALTPEQK	2	1	1	4557305		1434.73			High	56.99	4.3197e-05	0
											VLAAVYK	2	4	2	4557305;40354205		763.471			High	56.96	1.44988e-05	0
											ELSDIAHR	1	2	1	4557305		940.485			High	44.68	0.000454445	0
70995211	NP_001389.2	ECH1	1891	delta(3,5)-Delta(2,4)-dienoyl-CoA isomerase, mitochondrial precursor [Homo sapiens]	10.06	1	3	3	6	8.00146	MMADEALGSGLVSR	3	1	1	70995211	M1(Oxidation); M2(Oxidation)	1468.68	High	3.63537	High	85.75	3.56537e-08	0
											YQETFNVIER	2	1	1	70995211		1298.64	High	2.5218	High	55.58	4.19192e-05	0
											AVVISGAGK	1	1	1	70995211		801.483			High	53.82	8.31983e-05	0
295986608	NP_001171597.1	IGLL5	100423062	immunoglobulin lambda-like polypeptide 5 isoform 1 [Homo sapiens]	10.75	2	2	2	6	8.83643	SYSCQVTHEGSTVEK	5	2	1	295986608	C4(Carbamidomethyl)	1711.76	High	3.39828	High	47.94	8.83818e-05	0
											VTVLGQPK	1	1	1	295986608		841.515			High	47.4	0.000118281	0
4504349	NP_000509.1	HBB	3043	hemoglobin subunit beta [Homo sapiens]	17.01	1	2	2	5	7.28369	VNVDEVGGEALGR	4	1	1	4504349		1314.67	High	3.96753	High	70.3	1.39522e-06	0
											EFTPPVQAAYQK	1	1	1	4504349		1378.7	High	2.51288				0
156713444	NP_001096138.1	PSMA4	5685	proteasome subunit alpha type-4 isoform 2 [Homo sapiens]	12.63	2	2	2	2	8.35303	ATCIGNNSAAAVSMLK	1	2	1	156713444	C3(Carbamidomethyl); M14(Oxidation)	1623.78			High	52.98	8.53434e-05	0
											VEIATLTR	1	2	1	156713444		902.531			High	49.14	0.000244407	0
41322910	NP_958783.1	PLEC	5339	plectin isoform 1d [Homo sapiens]	0.33	8	2	2	2	5.77002	AGEVER	1	8	1	41322910		660.331			High	48.13	0.000309169	0
											VPDVQDGVR	1	8	1	41322910		984.512			High	46.39	0.000282426	0

## Sheet: spot 11
Accession					ΣCoverage	Σ# Proteins	Σ# Unique Peptides	Σ# Peptides	Σ# PSMs	Sequence	# PSMs	# Proteins	# Protein Groups	Protein Group Accessions	Modifications	MH+ [Da]	A2	XCorr A2	A4	IonScore A4	Exp Value A4	# Missed Cleavages
4557395	NP_000058.1	CA2	760	carbonic anhydrase 2 isoform 1 [Homo sapiens]	44.23	2	9	9	68	YDPSLKPLSVSYDQATSLR	18	1	1	4557395		2140.09	High	4.67907	High	82.67	8.65207e-08	0
										ILNNGHAFNVEFDDSQDK	11	1	1	4557395		2062.94	High	4.32798	High	84.51	3.55767e-08	0
										QSPVDIDTHTAK	12	1	1	4557395		1311.65	High	3.73002	High	61.61	1.09058e-05	0
										VGSAKPGLQK	2	2	1	4557395		984.584	High	3.22001	High	44.17	0.000281376	0
										AVQQPDGLAVLGIFLK	5	2	1	4557395		1668.97	High	3.17798	High	60.58	5.90614e-06	0
										EPISVSSEQVLK	5	2	1	4557395		1315.71	High	3.11137	High	47.12	0.000498808	0
										VVDVLDSIK	9	2	1	4557395		987.573	High	2.8167	High	60.6	1.46757e-05	0
										GGPLDGTYR	1	1	1	4557395		935.458	High	2.72318				0
										SADFTNFDPR	5	2	1	4557395		1169.52	High	2.69978	High	57.13	1.75246e-05	0
4502517	NP_001729.1	CA1	759	carbonic anhydrase 1 isoform a [Homo sapiens]	36.78	3	8	8	93	HDTSLKPISVSYNPATAK	52	1	1	4502517		1929.01	High	5.02497	High	79.72	1.95187e-07	0
										ESISVSSEQLAQFR	10	3	1	4502517		1580.79	High	4.11043	High	96.36	3.89583e-09	0
										LYPIANGNNQSPVDIK	6	1	1	4502517		1742.91	High	3.9514	High	92.69	1.07923e-08	0
										ADGLAVIGVLMK	5	3	1	4502517	M11(Oxidation)	1202.68	High	3.07129	High	45.63	0.000506025	0
										VLDALQAIK	9	3	1	4502517		970.593	High	2.89399	High	51.69	6.36983e-05	0
										YSSLAEAASK	7	3	1	4502517		1026.51	High	2.88923	High	74.96	2.63302e-07	0
										GGPFSDSYR	3	2	1	4502517		985.437			High	51.82	2.66351e-05	0
										NGPEQWSK	1	1	1	4502517		945.443			High	44.02	0.000293246	0
4504349	NP_000509.1	HBB	3043	hemoglobin subunit beta [Homo sapiens]	38.78	1	4	4	7	VNVDEVGGEALGR	2	1	1	4504349		1314.66	High	3.74282	High	65.49	4.18082e-06	0
										EFTPPVQAAYQK	1	1	1	4504349		1378.7	High	2.70849				0
										GTFATLSELHCDK	2	1	1	4504349	C11(Carbamidomethyl)	1478.69			High	52.16	8.69633e-05	0
										FFESFGDLSTPDAVMGNPK	2	1	1	4504349	M15(Oxidation)	2074.94			High	51.57	5.74717e-05	0
94538320	NP_001035517.1	HAGH	3029	hydroxyacylglutathione hydrolase, mitochondrial isoform 2 [Homo sapiens]	15.77	3	4	4	8	EAAIVDPVQPQK	3	3	1	94538320		1294.7	High	3.26817	High	51.62	0.000116382	0
										FYEGTADEMCK	1	2	1	94538320	C10(Carbamidomethyl)	1350.53			High	62.93	3.05599e-07	0
										HVEPGNAAIR	2	2	1	94538320		1063.57			High	48.29	0.00028242	0
										FYEGTADEMCK	1	2	1	94538320	M9(Oxidation); C10(Carbamidomethyl)	1366.53			High	43.4	3.19962e-05	0
										ALLEVLGR	1	2	1	94538320		870.541			High	41.37	0.000415791	0
952009249	NP_001304008.1	PGAM1	5223	phosphoglycerate mutase 1 isoform 2 [Homo sapiens]	18.41	4	3	3	8	TLWTVLDAIDQMWLPVVR	3	3	1	952009249	M12(Oxidation)	2172.15	High	3.89169	High	73.99	6.94303e-07	0
										YADLTEDQLPSCESLK	3	2	1	952009249	C12(Carbamidomethyl)	1868.86	High	3.80844	High	60.88	7.47173e-06	0
										AMEAVAAQGK	1	3	1	952009249		975.493			High	53.11	0.000121919	0
										AMEAVAAQGK	1	3	1	952009249	M2(Oxidation)	991.489			High	47.34	0.000380996	0
372466586	NP_001243225.1	IGLL5	100423062	immunoglobulin lambda-like polypeptide 5 isoform 2 [Homo sapiens]	17.99	2	2	2	3	SYSCQVTHEGSTVEK	2	2	1	372466586	C4(Carbamidomethyl)	1711.76	High	3.10643	High	58.2	8.17323e-06	0
										AGVETTKPSK	1	2	1	372466586		1017.56			High	50.58	0.000225746	0
4502101	NP_000691.1	ANXA1	301	annexin A1 [Homo sapiens]	7.8	1	2	2	7	SEDFGVNEDLADSDAR	4	1	1	4502101		1739.73	High	3.87775	High	101.97	1.84246e-10	0
										TPAQFDADELR	3	1	1	4502101		1262.6	High	3.46528	High	78.52	1.80677e-07	0
4503143	NP_001900.1	CTSD	1509	cathepsin D preproprotein [Homo sapiens]	6.31	1	2	2	3	VGFAEAAR	2	1	1	4503143		820.431			High	53.28	0.000112775	0
										DPDAQPGGELMLGGTDSK	1	1	1	4503143		1787.81			High	43.38	0.000376542	0
256222415	NP_001157791.1	FLNB	2317	filamin-B isoform 4 [Homo sapiens]	1.98	4	2	2	3	LGSAADFLLDISETDLSSLTASIK	2	4	1	256222415		2467.28	High	6.08618	High	69.39	2.06569e-06	0
										SADFVVESIGSEVGSLGFAIEGPSQAK	1	4	1	256222415		2681.33			High	48.67	0.000214614	0
41322910	NP_958783.1	PLEC	5339	plectin isoform 1d [Homo sapiens]	0.53	8	2	2	2	RFPSSFEEIEILWSQFLK	1	8	1	41322910		2256.17	High	5.21513				1
										AGEVER	1	8	1	41322910		660.331			High	48.2	0.000304226	0

## Sheet: spot 12
Accession					ΣCoverage	Σ# Proteins	Σ# Unique Peptides	Σ# Peptides	Σ# PSMs	Sequence	# PSMs	# Proteins	# Protein Groups	Protein Group Accessions	Modifications	MH+ [Da]	A2	XCorr A2	A4	IonScore A4	Exp Value A4	# Missed Cleavages
4504349	NP_000509.1	HBB	3043	hemoglobin subunit beta [Homo sapiens]	59.86	5	7	7	13	VNVDEVGGEALGR	2	1	1	4504349		1314.66	High	3.8548	High	73.39	6.7805e-07	0
										FFESFGDLSTPDAVMGNPK	2	1	1	4504349	M15(Oxidation)	2074.94	High	2.95274	High	76.91	1.70093e-07	0
										EFTPPVQAAYQK	1	1	1	4504349		1378.7	High	2.89534				0
										GTFATLSELHCDK	5	1	1	4504349	C11(Carbamidomethyl)	1478.69	High	2.73952	High	65.5	4.22757e-06	0
										SAVTALWGK	1	1	1	4504349		932.52			High	49.64	0.000209137	0
										LLVVYPWTQR	1	5	1	4504349		1274.73			High	48.52	0.000162398	0
										VVAGVANALAHK	1	2	1	4504349		1149.67			High	46.64	0.000151739	0
4557395	NP_000058.1	CA2	760	carbonic anhydrase 2 isoform 1 [Homo sapiens]	36.92	2	7	7	32	YDPSLKPLSVSYDQATSLR	9	1	1	4557395		2140.09	High	4.48969	High	77.64	2.75499e-07	0
										AVQQPDGLAVLGIFLK	2	2	1	4557395		1668.97	High	3.86224	High	47.86	0.000110485	0
										QSPVDIDTHTAK	5	1	1	4557395		1311.65	High	3.5095	High	53.65	6.83958e-05	0
										ILNNGHAFNVEFDDSQDK	4	1	1	4557395		2062.95	High	3.2143	High	76.56	2.19696e-07	0
										EPISVSSEQVLK	3	2	1	4557395		1315.71	High	3.16081				0
										VVDVLDSIK	5	2	1	4557395		987.572	High	2.69382	High	60.71	1.46908e-05	0
										SADFTNFDPR	4	2	1	4557395		1169.52	High	2.57319	High	56.96	1.78215e-05	0
4502517	NP_001729.1	CA1	759	carbonic anhydrase 1 isoform a [Homo sapiens]	33.72	3	7	7	60	HDTSLKPISVSYNPATAK	27	1	1	4502517		1929.01	High	4.88401	High	81.04	1.41275e-07	0
										ESISVSSEQLAQFR	9	3	1	4502517		1580.79	High	3.96041	High	96.35	3.92798e-09	0
										LYPIANGNNQSPVDIK	5	1	1	4502517		1742.91	High	3.81012	High	71.38	1.46648e-06	0
										ADGLAVIGVLMK	4	3	1	4502517	M11(Oxidation)	1202.68	High	3.05621	High	47.23	0.000350084	0
										YSSLAEAASK	7	3	1	4502517		1026.51	High	2.67177	High	74.91	2.67965e-07	0
										VLDALQAIK	5	3	1	4502517		970.594	High	2.6686	High	58.37	1.36813e-05	0
										GGPFSDSYR	3	2	1	4502517		985.438			High	47.28	7.57626e-05	0
295986608	NP_001171597.1	IGLL5	100423062	immunoglobulin lambda-like polypeptide 5 isoform 1 [Homo sapiens]	22.43	2	4	4	13	SYSCQVTHEGSTVEK	8	2	1	295986608	C4(Carbamidomethyl)	1711.76	High	4.72034	High	69.45	5.90206e-07	0
										VTVLGQPK	3	1	1	295986608		841.514			High	47.91	0.000105175	0
										YAASSYLSLTPEQWK	1	2	1	295986608		1743.86			High	45.71	0.000468593	0
										AGVETTKPSK	1	2	1	295986608		1017.56			High	45.21	0.000584523	0
70995211	NP_001389.2	ECH1	1891	delta(3,5)-Delta(2,4)-dienoyl-CoA isomerase, mitochondrial precursor [Homo sapiens]	14.63	1	4	4	15	MMADEALGSGLVSR	3	1	1	70995211	M1(Oxidation); M2(Oxidation)	1468.68	High	3.62754	High	81.23	9.0026e-08	0
										MMADEALGSGLVSR	3	1	1	70995211	M2(Oxidation)	1452.68	High	3.1862	High	71.62	9.09021e-07	0
										EVDVGLAADVGTLQR	2	1	1	70995211		1542.81	High	3.02723	High	56.35	4.02068e-05	0
										YQETFNVIER	3	1	1	70995211		1298.64	High	2.69108	High	53.44	6.8614e-05	0
										MMADEALGSGLVSR	1	1	1	70995211		1436.69			High	55.98	3.88616e-05	0
										AVVISGAGK	3	1	1	70995211		801.483			High	54.04	7.90887e-05	0
40354205	NP_000026.2	ALDOB	229	fructose-bisphosphate aldolase B [Homo sapiens]	14.56	4	4	4	5	ETTIQGLDGLSER	2	1	1	40354205		1418.71	High	2.67177	High	60.42	1.90188e-05	0
										LDQGGAPLAGTNK	1	1	1	40354205		1241.65			High	60.11	1.35036e-05	0
										VLAAVYK	1	4	1	40354205		763.471			High	54	2.86637e-05	0
										IADQCPSSLAIQENANALAR	1	1	1	40354205	C5(Carbamidomethyl)	2142.06			High	47.86	0.000306085	0
41399285	NP_955472.1	HSPD1	3329	60 kDa heat shock protein, mitochondrial [Homo sapiens]	13.79	1	3	3	7	TALLDAAGVASLLTTAEVVVTEIPKEEK	2	1	1	41399285		2868.59	High	3.62467	High	75.84	1.32914e-07	1
										ALMLQGVDLLADAVAVTMGPK	2	1	1	41399285		2113.14	High	3.03021	High	76.74	3.54825e-07	0
										DMAIATGGAVFGEEGLTLNLEDVQPHDLGK	3	1	1	41399285		3097.51	High	2.68025	High	59.55	1.71922e-05	0
982742443	NP_001306072.1	AK2	204	adenylate kinase 2, mitochondrial isoform h [Homo sapiens]	21.05	6	2	2	4	AVLLGPPGAGK	3	6	1	982742443		979.594			High	49.18	4.83126e-05	0
										LAENFCVCHLATGDMLR	1	5	1	982742443	C6(Carbamidomethyl); C8(Carbamidomethyl); M15(Oxidation)	2022.91			High	46.11	0.000165312	0
4504347	NP_000549.1	HBA1	3039	hemoglobin subunit alpha [Homo sapiens]	19.01	1	2	2	5	VGAHAGEYGAEALER	4	1	1	4504347		1529.73	High	3.19157	High	51.4	9.27278e-05	0
										FLASVSTVLTSK	1	1	1	4504347		1252.72			High	44.58	0.000442388	0
4502101	NP_000691.1	ANXA1	301	annexin A1 [Homo sapiens]	7.8	1	2	2	2	TPAQFDADELR	1	1	1	4502101		1262.6			High	52.92	7.63205e-05	0
										SEDFGVNEDLADSDAR	1	1	1	4502101		1739.74			High	41.96	0.000197407	0
94538320	NP_001035517.1	HAGH	3029	hydroxyacylglutathione hydrolase, mitochondrial isoform 2 [Homo sapiens]	7.69	3	2	2	2	EAAIVDPVQPQK	1	3	1	94538320		1294.7	High	2.8353				0
										ALLEVLGR	1	2	1	94538320		870.541			High	39.74	0.000605166	0
41322910	NP_958783.1	PLEC	5339	plectin isoform 1d [Homo sapiens]	0.51	8	2	2	3	FPSSFEEIEILWSQFLK	2	8	1	41322910		2100.07	High	4.33358	High	68.83	2.61836e-06	0
										AGEVER	1	8	1	41322910		660.331			High	47.37	0.000368295	0

## Sheet: spot 17
Accession					ΣCoverage	Σ# Proteins	Σ# Unique Peptides	Σ# Peptides	Σ# PSMs	calc. pI	Sequence	# PSMs	# Proteins	# Protein Groups	Protein Group Accessions	Modifications	MH+ [Da]	A2	XCorr A2	A4	IonScore A4	Exp Value A4	# Missed Cleavages
40354205	NP_000026.2	ALDOB	229	fructose-bisphosphate aldolase B [Homo sapiens]	36.26	2	10	11	67	7.86963	IADQCPSSLAIQENANALAR	10	1	1	40354205	C5(Carbamidomethyl)	2142.06	High	5.37644	High	103.79	7.81343e-10	0
											GILAADESVGTMGNR	5	1	1	40354205		1490.73	High	4.67187	High	98.97	2.47826e-09	0
											ELSEIAQSIVANGK	5	1	1	40354205		1458.78	High	3.86139	High	79.94	2.32186e-07	0
											ETTIQGLDGLSER	8	1	1	40354205		1418.71	High	3.5812	High	63.19	1.00504e-05	0
											LDQGGAPLAGTNK	6	1	1	40354205		1241.65	High	3.37564	High	69.65	1.53918e-06	0
											GILAADESVGTMGNR	9	1	1	40354205	M12(Oxidation)	1506.72	High	3.34506	High	74.78	5.35582e-07	0
											FPALTQEQK	4	1	1	40354205		1061.56	High	2.88998	High	49.42	0.000213718	0
											YTPEQVAMATVTALHR	8	1	1	40354205	M8(Oxidation)	1803.91	High	2.54233	High	76.2	5.27743e-07	0
											KDGVDFGK	1	1	1	40354205		865.442	High	2.39133				1
											AMANCQAAK	4	1	1	40354205	M2(Oxidation); C5(Carbamidomethyl)	980.43	High	2.28988	High	50.28	5.62537e-05	0
											VENTEENR	2	1	1	40354205		990.449			High	66.61	1.12411e-06	0
											VLAAVYK	5	4	2	4557305;40354205		763.471			High	56.9	1.47005e-05	0
4557305	NP_000025.1	ALDOA	226	fructose-bisphosphate aldolase A isoform 1 [Homo sapiens]	7.14	3	2	3	8	8.08936	ALANSLACQGK	2	2	1	4557305	C8(Carbamidomethyl)	1132.58	High	2.31653	High	63.17	1.11571e-05	0
											VLAAVYK	5	4	2	4557305;40354205		763.471			High	56.9	1.47005e-05	0
											ELSDIAHR	1	2	1	4557305		940.485			High	45.39	0.000385906	0
38788445	NP_000522.3	OTC	5009	ornithine carbamoyltransferase, mitochondrial precursor [Homo sapiens]	6.21	1	2	2	3	8.63135	SLVFPEAENR	1	1	1	38788445		1161.59	High	2.71017				0
											VLSSMADAVLAR	2	1	1	38788445	M5(Oxidation)	1248.66			High	73.03	1.26176e-06	0
4557014	NP_001743.1	CAT	847	catalase [Homo sapiens]	4.55	1	2	2	5	7.38623	FNTANDDNVTQVR	4	1	1	4557014		1493.7	High	3.54653	High	78.09	1.73091e-07	0
											LSQEDPDYGIR	1	1	1	4557014		1292.61			High	55.47	3.37712e-05	0
312433998	NP_001186078.1	LTF	4057	lactotransferrin isoform 2 [Homo sapiens]	3.3	2	2	2	3	7.85498	DGAGDVAFIR	2	2	1	312433998		1020.51	High	2.97828	High	65.07	6.89245e-06	0
											FFSASCVPGADK	1	2	1	312433998	C6(Carbamidomethyl)	1285.59			High	57.62	1.28871e-05	0

## Sheet: spot 18
Accession					ΣCoverage	Σ# Proteins	Σ# Unique Peptides	Σ# Peptides	Σ# PSMs	Sequence	# PSMs	# Proteins	# Protein Groups	Protein Group Accessions	Modifications	MH+ [Da]	A2	XCorr A2	A4	IonScore A4	Exp Value A4	# Missed Cleavages
40354205	NP_000026.2	ALDOB	229	fructose-bisphosphate aldolase B [Homo sapiens]	42.31	2	13	14	60	IADQCPSSLAIQENANALAR	8	1	1	40354205	C5(Carbamidomethyl)	2142.06	High	5.51271	High	107.03	3.7649e-10	0
										ELSEIAQSIVANGK	5	1	1	40354205		1458.78	High	4.01394	High	80.27	2.15197e-07	0
										GILAADESVGTMGNR	3	1	1	40354205		1490.73	High	3.58414	High	80.49	1.65708e-07	0
										ETTIQGLDGLSER	9	1	1	40354205		1418.71	High	3.52878	High	58.36	2.89575e-05	0
										GILAADESVGTMGNR	8	1	1	40354205	M12(Oxidation)	1506.72	High	3.35176	High	75.88	4.06706e-07	0
										LDQGGAPLAGTNK	9	1	1	40354205		1241.65	High	3.12941	High	69.82	1.48009e-06	0
										FPALTQEQK	3	1	1	40354205		1061.56	High	2.79602				0
										YTPEQVAMATVTALHR	5	1	1	40354205	M8(Oxidation)	1803.91			High	70.88	1.77198e-06	0
										VENTEENR	1	1	1	40354205		990.45			High	66.34	1.19621e-06	0
										VLAAVYK	4	4	2	4557305;40354205		763.472			High	56.88	1.47684e-05	0
										ALQASALAAWGGK	1	1	1	40354205		1243.68			High	53.57	9.45014e-05	0
										IKVENTEENR	1	1	1	40354205		1231.63			High	49.54	0.000218455	1
										AMANCQAAK	1	1	1	40354205	C5(Carbamidomethyl)	964.435			High	47.73	0.000152633	0
										KDGVDFGK	1	1	1	40354205		865.442			High	46.89	0.000384732	1
										GIVVGIK	1	2	1	40354205		685.461			High	42.65	0.000377559	0
10947139	NP_000036.2	ARG1	383	arginase-1 isoform 2 [Homo sapiens]	12.42	2	4	4	6	GGVEEGPTVLR	2	2	1	10947139		1113.59	High	3.03761	High	50.14	0.000157829	0
										VMEETLSYLLGR	2	2	1	10947139	M2(Oxidation)	1426.73	High	2.81104	High	75.62	4.82517e-07	0
										YFSMTEVDR	1	2	1	10947139	M4(Oxidation)	1163.5			High	52.42	2.57758e-05	0
										ASEQLAGK	1	2	1	10947139		803.426			High	51.37	0.00020899	0
4557014	NP_001743.1	CAT	847	catalase [Homo sapiens]	6.45	1	3	3	5	FNTANDDNVTQVR	3	1	1	4557014		1493.7	High	3.19446	High	76.74	2.42552e-07	0
										LSQEDPDYGIR	1	1	1	4557014		1292.61			High	47.64	0.000204902	0
										DLFNAIATGK	1	1	1	4557014		1049.56			High	44.41	0.000523441	0
312433998	NP_001186078.1	LTF	4057	lactotransferrin isoform 2 [Homo sapiens]	4.65	2	3	3	5	DGAGDVAFIR	3	2	1	312433998		1020.51	High	2.75731	High	66.68	4.76818e-06	0
										FFSASCVPGADK	1	2	1	312433998	C6(Carbamidomethyl)	1285.59			High	69.91	7.91228e-07	0
										KSEEEVAAR	1	2	1	312433998		1018.52			High	63.65	7.93995e-06	1

## Sheet: spot 19
Accession					ΣCoverage	Σ# Proteins	Σ# Unique Peptides	Σ# Peptides	Σ# PSMs	calc. pI	Sequence	# PSMs	# Proteins	# Protein Groups	Protein Group Accessions	Modifications	MH+ [Da]	A2	XCorr A2	A4	IonScore A4	Exp Value A4	# Missed Cleavages
40354205	NP_000026.2	ALDOB	229	fructose-bisphosphate aldolase B [Homo sapiens]	39.01	1	11	11	50	7.86963	IADQCPSSLAIQENANALAR	10	1	1	40354205	C5(Carbamidomethyl)	2142.06	High	6.08017				0
											ELSEIAQSIVANGK	5	1	1	40354205		1458.78	High	4.29774				0
											GILAADESVGTMGNR	5	1	1	40354205		1490.73	High	4.27908				0
											GILAADESVGTMGNR	6	1	1	40354205	M12(Oxidation)	1506.72	High	3.61924				0
											ETTIQGLDGLSER	6	1	1	40354205		1418.71	High	3.58739				0
											LDQGGAPLAGTNK	5	1	1	40354205		1241.65	High	3.55003				0
											YTPEQVAMATVTALHR	7	1	1	40354205	M8(Oxidation)	1803.91	High	3.25613				0
											IKVENTEENRR	2	1	1	40354205		1387.73	High	3.20325				2
											ALQASALAAWGGK	1	1	1	40354205		1243.68	High	3.07651				0
											KDGVDFGK	1	1	1	40354205		865.442	High	2.84373				1
											FPALTQEQK	1	1	1	40354205		1061.56	High	2.80191				0
											RAMANCQAAK	1	1	1	40354205	M3(Oxidation); C6(Carbamidomethyl)	1136.53	High	2.80154				1
4557305	NP_000025.1	ALDOA	226	fructose-bisphosphate aldolase A isoform 1 [Homo sapiens]	6.87	2	2	2	2	8.08936	GILAADESTGSIAK	1	2	1	4557305		1332.7	High	3.42836				0
											ALANSLACQGK	1	2	1	4557305	C8(Carbamidomethyl)	1132.58	High	3.30694				0

## Sheet: spot 20
Accession					ΣCoverage	Σ# Proteins	Σ# Unique Peptides	Σ# Peptides	Σ# PSMs	Sequence	# PSMs	# Proteins	# Protein Groups	Protein Group Accessions	Modifications	MH+ [Da]	A2	XCorr A2	A4	IonScore A4	Exp Value A4	# Missed Cleavages
40354205	NP_000026.2	ALDOB	229	fructose-bisphosphate aldolase B [Homo sapiens]	46.43	1	14	16	67	IADQCPSSLAIQENANALAR	4	1	1	40354205	C5(Carbamidomethyl)	2142.06	High	5.00451	High	91.9	1.22674e-08	0
										ELSEIAQSIVANGK	5	1	1	40354205		1458.78	High	4.13021	High	76.54	5.07967e-07	0
										GILAADESVGTMGNR	6	1	1	40354205		1490.73	High	3.89516	High	105.74	5.0537e-10	0
										LDQGGAPLAGTNK	7	1	1	40354205		1241.65	High	3.63881	High	78.64	1.94217e-07	0
										ETTIQGLDGLSER	10	1	1	40354205		1418.71	High	3.61941	High	58.33	3.02599e-05	0
										GILAADESVGTMGNR	8	1	1	40354205	M12(Oxidation)	1506.72	High	3.32938	High	66.53	3.72404e-06	0
										FPALTQEQK	4	1	1	40354205		1061.56	High	2.86149	High	40.29	0.00200177	0
										ALQASALAAWGGK	2	1	1	40354205		1243.68	High	2.71299	High	50.71	0.000182574	0
										KDGVDFGK	2	1	1	40354205		865.442	High	2.45973	High	38.9	0.00220935	1
										VENTEENRR	1	1	1	40354205		1146.55	High	2.45868				1
										YTPEQVAMATVTALHR	3	1	1	40354205	M8(Oxidation)	1803.91			High	75.5	6.07362e-07	0
										VENTEENR	2	1	1	40354205		990.449			High	60.66	4.42392e-06	0
										VLAAVYK	5	4	3	4557305;40354205;4885063		763.472			High	59.55	7.98606e-06	0
										AMANCQAAK	2	1	1	40354205	M2(Oxidation); C5(Carbamidomethyl)	980.43			High	44.25	0.000225502	0
										GIVVGIK	2	2	2	40354205;4885063		685.461			High	42.38	0.000401777	0
										EATQEAFMK	1	1	1	40354205		1054.49			High	42.36	0.000656264	0
										AMANCQAAK	1	1	1	40354205	C5(Carbamidomethyl)	964.434			High	41.85	0.000555161	0
										LSFSYGR	2	1	1	40354205		829.42			High	35.75	0.00232813	0
4557305	NP_000025.1	ALDOA	226	fructose-bisphosphate aldolase A isoform 1 [Homo sapiens]	43.41	2	11	14	87	GVVPLAGTNGETTTQGLDGLSER	8	2	1	4557305		2272.14	High	4.99751	High	138.16	3.00167e-13	0
										GILAADESTGSIAK	6	2	1	4557305		1332.7	High	3.88547	High	97.05	4.83244e-09	0
										FSHEEIAMATVTALR	17	2	1	4557305	M8(Oxidation)	1691.84	High	3.69423	High	65	6.40361e-06	0
										LQSIGTENTEENRR	6	2	1	4557305		1646.81	High	3.60624				1
										LQSIGTENTEENR	6	2	1	4557305		1490.71	High	3.52759	High	90.66	1.25845e-08	0
										IGEHTPSALAIMENANVLAR	7	2	1	4557305	M12(Oxidation)	2123.09	High	3.41993	High	67.2	3.37267e-06	0
										ALANSLACQGK	6	2	1	4557305	C8(Carbamidomethyl)	1132.58	High	3.32919	High	73.35	1.07504e-06	0
										ADDGRPFPQVIK	5	2	1	4557305		1342.71	High	2.98598				0
										QLLLTADDR	4	2	1	4557305		1044.57	High	2.88743	High	63.7	1.07498e-05	0
										ELSDIAHR	8	2	1	4557305		940.486	High	2.60116	High	47.15	0.000257325	0
										VLAAVYK	5	4	3	4557305;40354205;4885063		763.472			High	59.55	7.98606e-06	0
										DGADFAK	3	3	2	4557305;4885063		723.331			High	53.65	5.0272e-05	0
										PYQYPALTPEQK	3	1	1	4557305		1434.73			High	50.77	0.000180069	0
										IVAPGK	3	3	2	4557305;4885063		584.377			High	36.66	0.00156436	0
4505763	NP_000282.1	PGK1	5230	phosphoglycerate kinase 1 [Homo sapiens]	26.38	2	10	10	38	LGDVYVNDAFGTAHR	15	2	1	4505763		1634.79	High	4.45836	High	75.03	5.10333e-07	0
										GCITIIGGGDTATCCAK	5	1	1	4505763	C2(Carbamidomethyl); C14(Carbamidomethyl); C15(Carbamidomethyl)	1754.79	High	4.39364	High	92.21	4.53886e-09	0
										VLNNMEIGTSLFDEEGAK	5	1	1	4505763	M5(Oxidation)	1982.94	High	4.37834	High	98.05	2.03678e-09	0
										YSLEPVAVELK	2	1	1	4505763		1247.69	High	2.99279	High	48.16	0.000328427	0
										NNQITNNQR	3	1	1	4505763		1101.54	High	2.48063	High	43.67	0.00052833	0
										ITLPVDFVTADK	1	1	1	4505763		1318.73			High	56.99	3.66975e-05	0
										VDFNVPMK	2	2	1	4505763	M7(Oxidation)	965.477			High	56.27	4.08363e-05	0
										YAEAVTR	2	1	1	4505763		809.416			High	56.23	3.0851e-05	0
										AAVPSIK	2	1	1	4505763		685.424			High	44.1	0.000354031	0
										FDENAK	1	1	1	4505763		723.331			High	36.95	0.0023514	0
11068137	NP_060015.1	HAO1	54363	hydroxyacid oxidase 1 [Homo sapiens]	16.49	3	5	5	11	NVAETDLSTSVLGQR	5	1	1	11068137		1589.82	High	4.00929	High	124.77	6.15172e-12	0
										SGANDEETLADNIAAFSR	1	1	1	11068137		1880.86			High	50.19	7.51397e-05	0
										LTSLPIVAK	1	1	1	11068137		941.603			High	46.21	0.000134026	0
										ALALGAK	1	3	1	11068137		643.414			High	44.43	0.000614787	0
										MAHVDGELATVR	3	1	1	11068137	M1(Oxidation)	1314.65			High	41.27	0.000918132	0
577019450	NP_001276719.1	GPI	2821	glucose-6-phosphate isomerase isoform 4 [Homo sapiens]	8.87	4	4	4	9	TFTTQETITNAETAK	5	4	1	577019450		1655.81	High	3.32209	High	102.33	8.56717e-10	0
										NLVTEDVMR	1	4	1	577019450	M8(Oxidation)	1092.54			High	40.67	0.00148696	0
										FAAYFQQGDMESNGK	1	4	1	577019450	M10(Oxidation)	1708.73			High	35.21	0.000873772	0
										AVLHVALR	2	4	1	577019450		878.558			High	32.94	0.000660607	0
4557237	NP_000010.1	ACAT1	38	acetyl-CoA acetyltransferase, mitochondrial precursor [Homo sapiens]	10.07	1	3	3	6	NEQDAYAINSYTR	2	1	1	4557237		1544.7			High	58.77	9.49087e-06	0
										LGSIAIQGAIEK	2	1	1	4557237		1199.7			High	54.18	6.47396e-05	0
										EAYMGNVLQGGEGQAPTR	2	1	1	4557237	M4(Oxidation)	1893.88			High	45.76	0.000248206	0
557786227	NP_001273579.1	ADH1B	125	alcohol dehydrogenase 1B isoform 2 [Homo sapiens]	17.61	3	2	6	9	ELGATECINPQDYK	3	4	2	4501929;557786227	C7(Carbamidomethyl)	1637.75	High	3.50466	High	65.23	2.60927e-06	0
										IDAASPLEK	2	4	2	4501929;557786227		943.51	High	2.6917	High	58.95	1.44543e-05	0
										VIPLFTPQCGK	1	3	1	557786227	C9(Carbamidomethyl)	1259.68			High	61.58	1.17807e-05	0
										GTLQDGTR	1	3	1	557786227		847.427			High	46.1	0.000520398	0
										KPIQEVLK	1	4	2	4501929;557786227		954.598			High	42.43	0.000200018	0
										NPESNYCLK	1	4	2	4501929;557786227	C7(Carbamidomethyl)	1124.51			High	41.89	0.000592135	0
538919948	NP_001269333.1	MDH2	4191	malate dehydrogenase, mitochondrial isoform 3 [Homo sapiens]	10.82	3	2	2	3	AGAGSATLSMAYAGAR	2	3	1	538919948	M10(Oxidation)	1470.7			High	75.2	3.42765e-07	0
										ANTFVAELK	1	2	1	538919948		992.542			High	56.74	3.25168e-05	0
312433998	NP_001186078.1	LTF	4057	lactotransferrin isoform 2 [Homo sapiens]	2.85	2	2	2	4	DGAGDVAFIR	3	2	1	312433998		1020.51	High	2.47956	High	42.68	0.00127864	0
										KSEEEVAAR	1	2	1	312433998		1018.52			High	58.13	2.8302e-05	1
